# Supplementary material for: Profiling alternatively spliced mRNA isoforms for prostate cancer classification
Source: BMC Bioinformatics. 2006 Apr 11;7:202. doi: 10.1186/1471-2105-7-202 (PMC1458362; doi:10.1186/1471-2105-7-202)
Supplement: Additional File 1 — Supplementary table S1. Splice isoforms differentially expressed between prostate cancer and normal samples (q-value<0.05). [file 1471-2105-7-202-S1.XLS]

## Sheet: Sheet1
Name	Normalized log2 expr	p-value	FDR (q-value)	Tumor vs Normal
AMACR-2094	1.40843	8.43625e-08	6.70951e-05	positive
STAC-1044	-1.30579	4.34244e-07	7.89339e-05	negative
CES1-0937	-1.33676	5.44939e-07	7.89339e-05	negative
LYPLA1-0860	1.37919	5.73908e-07	7.89339e-05	positive
STAC-1045	-1.31708	5.78015e-07	7.89339e-05	negative
BC008967-0877	-1.38072	5.95488e-07	7.89339e-05	negative
STAC-1047	-1.31942	8.00044e-07	8.40105e-05	negative
CDK7-0899	1.34524	8.45286e-07	8.40105e-05	positive
ANGPT1-1032	-1.26516	1.0448e-06	8.40105e-05	negative
C7ORF24-0062	1.30133	1.05631e-06	8.40105e-05	positive
CES1-0942	-1.32218	1.70425e-06	0.000123221	negative
FGFR2-0098	-1.19447	2.21021e-06	0.000130903	negative
CLU-0192	-1.24675	2.33606e-06	0.000130903	negative
PGR-1162	-1.29564	2.59347e-06	0.000130903	negative
LAMR1-0523	1.20248	2.78603e-06	0.000130903	positive
LTBP4-1518	-1.2475	3.10808e-06	0.000130903	negative
IMPDH2-0144	1.24841	3.21706e-06	0.000130903	positive
ANGPT1-1031	-1.21938	3.24826e-06	0.000130903	negative
DRR1-0754	-1.19617	3.35503e-06	0.000130903	negative
ALDH1A2-0004	-1.2052	3.38223e-06	0.000130903	negative
CDC42BPA-1051	-1.29954	3.45642e-06	0.000130903	negative
FGFR2-0101	-1.23751	4.49262e-06	0.000149364	negative
CCT8-0334	1.21448	4.7215e-06	0.000149364	positive
CES1-0940	-1.21049	4.79001e-06	0.000149364	negative
LTBP4-0746	-1.27056	4.82908e-06	0.000149364	negative
TRIM29-1350	-1.28756	4.88289e-06	0.000149364	negative
FGFR2-0097	-1.08532	5.88314e-06	0.000167363	negative
TRIM29-1353	-1.19941	5.98852e-06	0.000167363	negative
TRIM29-1346	-1.21865	6.30941e-06	0.000167363	negative
FGFR2-0106	-1.2456	6.48426e-06	0.000167363	negative
FGFR2-0095	-1.24194	6.55423e-06	0.000167363	negative
PABPC1-0156	1.1775	6.73391e-06	0.000167363	positive
CDC42BPA-1057	-1.19157	8.99884e-06	0.00021511	negative
NCAM1-0851	-1.175	9.19597e-06	0.00021511	negative
LTBP4-0747	-1.18124	9.99938e-06	0.000224549	negative
NCAM1-1524	-1.15866	1.05788e-05	0.000224549	negative
SMPDL3B-2030	1.09052	1.09782e-05	0.000224549	positive
IMPDH2-0141	1.16044	1.09889e-05	0.000224549	positive
DRR1-0753	-1.17055	1.10112e-05	0.000224549	negative
FGFR2-0105	-1.04125	1.17486e-05	0.00022809	negative
EPB41-1096	1.25034	1.17584e-05	0.00022809	positive
RPS2-0809	1.25668	1.46456e-05	0.000275395	positive
CLN3-1134	1.13832	1.4981e-05	0.000275395	positive
HSPD1-0154	1.16527	1.52359e-05	0.000275395	positive
KRT15-1341	-1.14316	1.85157e-05	0.000327241	negative
KRT15-1335	-1.16096	2.18981e-05	0.000378609	negative
IGF1-0025	-1.20138	2.26776e-05	0.000383743	negative
MYO6-0041	1.18636	2.43293e-05	0.000398422	positive
VCL-0936	-1.17846	2.48417e-05	0.000398422	negative
FGFR2-0107	-1.12297	2.53163e-05	0.000398422	negative
FGFR2-0094	-1.13118	2.59976e-05	0.000398422	negative
CES1-0939	-1.11201	2.63305e-05	0.000398422	negative
PGR-1166	-1.15795	2.65508e-05	0.000398422	negative
PYCR1-0058	1.28012	2.79358e-05	0.000411442	positive
EDNRB-1187	-1.23709	3.24285e-05	0.000468927	negative
TGFBR3-1004	-1.19025	3.57125e-05	0.000507194	negative
CALCR-1180	1.04944	3.75262e-05	0.000523602	positive
SND1-1522	1.12791	3.95028e-05	0.000538213	positive
BC008967-0875	-1.0936	3.99269e-05	0.000538213	negative
IQGAP2-0234	1.16644	4.23407e-05	0.000561239	positive
CDC42BPA-1048	-1.19306	4.66073e-05	0.000602076	negative
C21ORF5-0239	1.24459	4.69355e-05	0.000602076	positive
LTBP4-0751	-1.10249	5.16323e-05	0.000645754	negative
TGFB2-0085	-1.10526	5.19644e-05	0.000645754	negative
NCAM1-0849	-1.16614	5.33965e-05	0.000653343	negative
ANGPTL2-0950	-1.13006	5.53775e-05	0.000667315	negative
PGR-1161	-1.13957	5.68661e-05	0.000675025	negative
FGFR2-0108	-1.11521	5.89651e-05	0.000689648	negative
PGR-1555	0.8527	6.47676e-05	0.000746535	positive
SERPINB5-1374	-1.09762	6.67412e-05	0.000752303	negative
EDNRB-1188	-1.19427	6.76476e-05	0.000752303	negative
HPN-0121	0.991107	6.84725e-05	0.000752303	positive
LTBP4-0742	-1.11837	6.90517e-05	0.000752303	negative
KRT15-1333	-1.06213	7.12635e-05	0.000765908	negative
FGFR2-0099	-1.03328	7.27259e-05	0.000771204	negative
HEBP2-0472	1.07563	7.49068e-05	0.000783879	positive
KRT15-1334	-1.05825	8.04915e-05	0.000831382	negative
CCT8-0338	1.08446	8.18105e-05	0.000834172	positive
AMACR-2097	1.08392	9.12949e-05	0.000919096	positive
FGFR2-0100	-1.0919	9.28454e-05	0.000923021	negative
LTBP4-0743	-1.07571	0.000101454	0.000996155	negative
FGFR2-0104	-1.00693	0.000106675	0.00103464	negative
CLU-0191	-1.08436	0.000121707	0.00116622	negative
CLN3-1143	1.05605	0.000125394	0.00118724	positive
TGFB2-0084	-1.07977	0.000126979	0.00118811	negative
CLU-0196	-1.07615	0.000130921	0.00121074	negative
NELL2-0805	-1.10168	0.000137916	0.0012377	negative
LTBP4-0745	-1.0582	0.000138471	0.0012377	negative
CLU-0197	-1.11417	0.000138505	0.0012377	negative
ILK-1343	-1.14339	0.000142306	0.00124423	negative
TRIM29-1348	-1.04644	0.000143124	0.00124423	negative
ROBO1-1418	-1.14946	0.000143929	0.00124423	negative
LGALS8-2093	0.982098	0.000146367	0.00125171	positive
RNPC2-1225	1.09378	0.000148564	0.00125698	positive
TXNIP-1116	1.09198	0.000150462	0.00125963	positive
LTBP4-1519	-1.05045	0.000152698	0.00126503	negative
HSPD1-0149	1.07797	0.000158009	0.00129554	positive
ALDH1A2-0003	-1.05343	0.000161103	0.00130743	negative
LAMR1-0527	1.00841	0.000166894	0.00134074	positive
LTBP4-0748	-1.09831	0.000171187	0.00136148	negative
RPL19-0888	1.04003	0.000176541	0.00139016	positive
GAGEC1-0907	-1.08077	0.00018406	0.00143486	negative
DSCR1L1-1017	-1.07923	0.000187052	0.00143486	negative
RPS2-0822	0.970928	0.00018763	0.00143486	positive
APBB3-0185	1.01211	0.000195732	0.00148256	positive
COL6A2-1489	-1.12036	0.000202258	0.00151754	negative
HNRPA1-1043	1.00165	0.000206724	0.00153656	positive
MAPT-1061	-1.05242	0.00021982	0.00161877	negative
RING1-0217	-0.925709	0.000227851	0.00166251	negative
RPL18A-0846	1.03437	0.00024204	0.00174999	positive
CPXM-1251	-1.08131	0.000248407	0.0017655	negative
HSPD1-0152	1.10226	0.000248625	0.0017655	positive
AMACR-2098	0.992664	0.000251916	0.00177304	positive
ANXA2-0914	-1.04002	0.000255099	0.0017797	negative
CDKN1C-0971	-0.955056	0.000258748	0.00178946	negative
LAMR1-0525	1.01241	0.000263662	0.00180772	positive
SFRS10-1126	0.945305	0.000298034	0.00200558	positive
C6ORF56-1317	-1.03165	0.000298882	0.00200558	negative
PABPC1-0158	1.01031	0.000300086	0.00200558	positive
GALNT1-0873	0.95726	0.000310508	0.00205794	positive
IGSF4-0722	0.71816	0.000324924	0.0021224	positive
LTBP4-0752	-1.0306	0.00032557	0.0021224	negative
PTS-0059	-1.07033	0.000339711	0.00219657	negative
ILK-1342	-1.05538	0.000350064	0.00222184	negative
KIAA0241-0882	0.982366	0.000351164	0.00222184	positive
PPIB-0969	0.937973	0.000351999	0.00222184	positive
PTGDS-0785	-1.00369	0.00035942	0.00225069	negative
SAT-0839	1.00355	0.000362231	0.00225069	positive
TRGV9-1366	1.13125	0.000373599	0.00230333	positive
REPS2-0733	1.11252	0.000378871	0.00231787	positive
RPL13A-1521	1.03728	0.00038568	0.00234152	positive
CLU-0195	-1.03151	0.00039103	0.00235601	negative
ALDH1A2-0006	-0.957591	0.000405111	0.0024225	negative
TGFBR3-1005	-0.999294	0.000425824	0.00252736	negative
HEBP2-0471	0.953353	0.000447683	0.00263742	positive
IFNGR2-0316	0.989213	0.00045472	0.00263937	positive
RPL29-0789	0.788144	0.000457103	0.00263937	positive
SAT-0844	0.991544	0.000460049	0.00263937	positive
HDAC9-1231	-0.968241	0.000462306	0.00263937	negative
IGF1-0026	-1.00786	0.00046682	0.00263937	negative
F2R-1562	1.04637	0.000467927	0.00263937	positive
AMACR-2095	0.956771	0.000485979	0.00272189	positive
METTL1-0172	1.00621	0.000490463	0.00272779	positive
CCT8-0337	0.991276	0.000495823	0.00272989	positive
PGR-1554	-0.857646	0.000498557	0.00272989	negative
HSLO-0989	-0.961093	0.000503619	0.00272989	negative
DKFZP564B167-0717	1.0036	0.000506808	0.00272989	positive
RPS18-0776	0.957748	0.000508001	0.00272989	positive
NME1-0827	1.02583	0.000528574	0.00282138	positive
PCP4-0395	-1.0296	0.000553863	0.00289927	negative
N6AMT1-0354	-0.887517	0.000554014	0.00289927	negative
CACNA1D-2040	0.997953	0.000554103	0.00289927	positive
HSLO-0992	-0.995623	0.00056417	0.00292038	negative
NR3C2-1557	-0.994329	0.000567411	0.00292038	negative
RPS2-0815	1.05405	0.000574275	0.00292038	positive
IQGAP2-0237	1.02161	0.00057527	0.00292038	positive
BBS4-2015	-0.781693	0.000576498	0.00292038	negative
DSCR3-1505	0.871918	0.000585242	0.00294488	positive
PTS-0060	0.977122	0.000594025	0.00294488	positive
LIMK2-0975	0.826315	0.000598192	0.00294488	positive
MPI-0137	-0.851789	0.000598315	0.00294488	negative
DOC1-2120	-1.03383	0.000600561	0.00294488	negative
EMP3-0980	-1.0297	0.000603551	0.00294488	negative
NR3C1-1278	-0.982826	0.000668554	0.00324215	negative
FASN-1435	1.01057	0.000691355	0.00327447	positive
RGS10-0516	1.01363	0.000691819	0.00327447	positive
GAGEC1-0908	-0.897395	0.000693686	0.00327447	negative
PPIB-0970	0.976292	0.000694111	0.00327447	positive
HDAC9-1230	-0.856285	0.000695803	0.00327447	negative
ABCC4-2013	0.972097	0.000716907	0.00335394	positive
GSTP1-0927	-0.948356	0.000725744	0.00337191	negative
CDC42BPA-1056	-0.878224	0.000732874	0.00337191	negative
PTPRT-2056	0.938442	0.000736037	0.00337191	positive
STAC-1046	-0.933116	0.000737706	0.00337191	negative
RAB2L-0727	0.926732	0.000771765	0.00348978	positive
ITSN1-0709	0.813299	0.000772271	0.00348978	positive
C21ORF18-0657	-0.567255	0.000870158	0.0038889	negative
RPS10-0802	0.928826	0.000870373	0.0038889	positive
ANKRD15-1027	-0.923908	0.000879416	0.00390736	negative
MCCC2-0035	0.956917	0.000893248	0.00394638	positive
DSCAM-1466	0.854718	0.000898124	0.00394638	positive
COL18A1-0539	-0.981766	0.000914254	0.00399518	negative
POLR2I-0071	0.943956	0.000935167	0.00406424	positive
FLJ13910-2060	0.946955	0.000993225	0.0042931	positive
ITSN1-0704	-0.813331	0.00103321	0.00444178	negative
SOD1-0294	0.962114	0.00105148	0.00449604	positive
FBP1-0807	0.885852	0.0011271	0.00479361	positive
HSLO-0988	-0.958863	0.00114208	0.0048315	negative
FASN-1433	0.939509	0.00115846	0.00487484	positive
BMP7-1328	-0.925546	0.00117558	0.00492084	negative
TRAF5-0903	-0.874396	0.00120333	0.00501065	negative
KRT15-1339	-0.975788	0.00124578	0.00516039	negative
IQGAP2-0235	0.914515	0.00125757	0.00518223	positive
RPL12-0777	0.92522	0.00129772	0.00532009	positive
BCL2-0016	-0.901585	0.00131038	0.00533763	negative
DOC1-2119	-0.920093	0.00131541	0.00533763	negative
NELL2-0804	-0.94916	0.00132598	0.00535319	negative
P4HB-0054	0.947107	0.00136012	0.00546327	positive
GRIK1-0317	-0.982902	0.00139955	0.0055934	negative
ABCC4-2009	0.772707	0.00141832	0.0056401	positive
NR3C1-1279	-0.926877	0.00144678	0.00572465	negative
KRT15-1331	-0.938471	0.00150735	0.00593479	negative
SH3BGR-0399	-0.93723	0.00158262	0.00620042	negative
CCT8-0340	0.939768	0.00162297	0.00632735	positive
PDCD6-0240	0.904406	0.00165096	0.00640505	positive
CLN3-1132	0.951981	0.00182674	0.00704203	positive
PABPC1-0155	0.87396	0.00183285	0.00704203	positive
DHPS-2028	0.844716	0.0018714	0.00715556	positive
C7ORF24-0061	0.775609	0.00188325	0.00716643	positive
TGM4-2071	-0.979678	0.00190228	0.00720437	negative
RPL18A-0845	0.842222	0.00192134	0.00724208	positive
COL18A1-1493	-0.833082	0.00193299	0.00725162	negative
NOX4-1355	0.895463	0.00196395	0.00733317	positive
SELENBP1-1006	-0.92048	0.00198379	0.00737264	negative
PGR-1552	-0.882527	0.00201635	0.00745881	negative
HSPD1-1442	0.97813	0.00210171	0.00771263	positive
PTTG1IP-0543	0.889555	0.00210436	0.00771263	positive
HSLO-0996	-0.879189	0.00214623	0.00782999	negative
TXNIP-1121	0.846713	0.00218877	0.00789752	positive
CLN3-1131	0.738488	0.00219175	0.00789752	positive
XBP1-0830	0.947301	0.00219925	0.00789752	positive
DAT1-0763	-0.97785	0.00221401	0.00789752	negative
SDBCAG84-2123	0.828246	0.00221439	0.00789752	positive
TRIM29-1347	-0.881497	0.00224041	0.00794199	negative
HSLO-1541	-0.887596	0.00224683	0.00794199	negative
CACNA1D-2039	0.840367	0.00228617	0.00804527	positive
GAGEC1-0905	-0.840818	0.00233663	0.00818663	negative
ALDH1A2-0001	-0.82949	0.00244768	0.00853809	negative
RNPC2-1218	0.907557	0.00247356	0.00856954	positive
MAPT-1060	0.903012	0.00247824	0.00856954	positive
CES1-0941	-0.836685	0.00250269	0.00857099	negative
HDAC9-1236	-0.836233	0.00251833	0.00857099	negative
GCS1-0897	0.696206	0.00251923	0.00857099	positive
NDUFV2-1437	0.875333	0.00252624	0.00857099	positive
PDCD6-0242	0.908254	0.0025407	0.00857099	positive
HSLO-0991	-0.905995	0.00254332	0.00857099	negative
RAB11A-0890	0.874773	0.00255861	0.00858612	positive
SLC25A13-0735	0.809377	0.00258442	0.00863628	positive
RNPC2-1220	0.804018	0.00268576	0.00893739	positive
CANX-0782	0.870801	0.0027065	0.00896887	positive
THRA-1200	-0.906784	0.00272228	0.00898373	negative
VCL-1535	-0.818287	0.00279961	0.00920077	negative
PWP2H-1478	0.724172	0.00283571	0.00925818	positive
CLN3-1127	0.874954	0.00285931	0.00925818	positive
PGR-1165	-0.680074	0.00286843	0.00925818	negative
MET-0038	-0.914433	0.00287433	0.00925818	negative
RPS18-0771	0.875906	0.00287529	0.00925818	positive
PPARD-0173	-0.872191	0.00291819	0.00935844	negative
KRT18-2100	0.91901	0.00294206	0.00939708	positive
LYPLA1-0862	0.886001	0.00301286	0.00958475	positive
ESR2-1286	-0.800306	0.00305068	0.00966638	negative
LYPLA1-0864	0.882748	0.00307043	0.00969037	positive
DOC1-2122	-0.930989	0.00318795	0.0100215	negative
WDR4-0466	0.836781	0.00324691	0.0101666	positive
SH3BGR-0401	-0.8861	0.00331147	0.0103073	negative
GRIK1-0319	-0.923456	0.00331776	0.0103073	negative
CTHRC1-1368	0.859258	0.0033456	0.0103534	positive
DSCR1L1-1016	-0.887324	0.00348929	0.0107562	negative
LIMK2-1539	-0.84702	0.00353648	0.0108596	negative
AHCY-2001	0.793068	0.00356417	0.0109025	positive
CCT8-0336	0.850049	0.00359394	0.0109064	positive
BMP7-1569	-0.878868	0.0035976	0.0109064	negative
ATP6V1G1-0715	0.801957	0.0036066	0.0109064	positive
LYPLA1-0859	0.736005	0.00362773	0.0109288	positive
FASN-1432	0.888787	0.00367958	0.0110432	positive
THRA-1199	0.730354	0.00369504	0.0110479	positive
ITSN1-0703	-0.945085	0.00373891	0.0111372	negative
PDIA5-1023	0.955996	0.00377464	0.0111613	positive
CANX-0780	0.875434	0.00378683	0.0111613	positive
SELENBP1-1013	-0.766785	0.00378912	0.0111613	negative
ARL2BP-0948	0.797075	0.00397447	0.0116641	positive
DSCR1L1-1018	-0.738092	0.00402722	0.0117755	negative
B3GALT5-0420	0.655882	0.00407636	0.011833	positive
EPB41-1099	0.838108	0.00407965	0.011833	positive
SDCCAG10-2134	-0.715706	0.00409153	0.011833	negative
EPB41-1093	0.779581	0.00411412	0.0118552	positive
PYCR1-0057	0.632245	0.00417188	0.0119782	positive
SIM2-0079	0.695396	0.00425145	0.0121628	positive
GART-0310	0.83253	0.00428841	0.0122246	positive
DOC1-2121	-0.915665	0.00439824	0.0124929	negative
KRT15-1332	-0.803465	0.00443152	0.0125426	negative
LTBP4-0744	-0.843542	0.00445824	0.0125735	negative
RAB2L-0728	0.816595	0.00448708	0.0126101	positive
BTF3-2036	0.822901	0.00451698	0.0126494	positive
SNRP70-1181	0.79802	0.00457549	0.0127272	positive
WDR9-0403	0.805762	0.00457675	0.0127272	positive
DIP2-0601	0.753879	0.00461636	0.0127842	positive
ABCC4-2010	0.691216	0.0046294	0.0127842	positive
FLJ20130-1172	-0.678378	0.00465637	0.0128142	negative
HNRPA1-1038	0.804548	0.00468407	0.012846	positive
PDCD6-0243	0.824321	0.00475013	0.0129824	positive
PTGS2-1272	-0.907123	0.00483909	0.0131802	negative
DSCR1L1-1019	-0.776942	0.00486623	0.0132089	negative
DAT1-0762	-0.84729	0.00510253	0.0138022	negative
ITSN1-0711	-0.92286	0.00511952	0.0138022	negative
ANKRD15-1028	-0.790496	0.00526745	0.014153	negative
P5CR2-1214	0.753468	0.00530344	0.0142018	positive
TXNIP-1123	0.781912	0.00534394	0.0142602	positive
DBCCR1-2137	-0.825309	0.0053701	0.0142602	negative
ATP6AP1-0879	0.834869	0.00537904	0.0142602	positive
PTGDS-0788	-0.791914	0.00547447	0.014465	negative
GSTP1-0922	-0.797333	0.00557321	0.0146771	negative
IGSF4-0725	0.854637	0.00567949	0.0149076	positive
PGR-1163	-0.776797	0.00574529	0.0150307	negative
IGF1-0027	-0.860474	0.00580186	0.0151289	negative
P4HB-0053	0.66492	0.00584508	0.0151918	positive
BAX-0116	0.595162	0.00589753	0.0152782	positive
INHBA-1327	0.862651	0.00595867	0.0153865	positive
ZNF38-0247	0.766643	0.00599167	0.0154216	positive
HEBP2-1480	0.810499	0.00612627	0.0157172	positive
DAT1-0761	-0.834585	0.00619036	0.0158306	negative
PCP4-0394	-0.822158	0.00625332	0.0159403	negative
CRYZL1-1508	-0.798396	0.00641526	0.0163009	negative
PPARD-0179	0.683051	0.00643922	0.0163097	positive
SYNGR2-0081	0.813335	0.00653522	0.0165003	positive
CDC42BPA-1049	-0.7272	0.00656629	0.0165263	negative
PTGS2-1271	-0.76341	0.00669632	0.0168003	negative
HMGX1-0124	0.86333	0.00705585	0.0176467	positive
KIAA0241-0881	0.583423	0.00711491	0.0177386	positive
HNRPA1-1040	0.771145	0.00715225	0.017776	positive
LYPLA1-0865	0.629574	0.00732466	0.0181478	positive
PCP4-0396	-0.85085	0.00743214	0.0183569	negative
PAICS-0884	0.82411	0.00755751	0.0185899	positive
ITGB1-0032	0.721939	0.00757322	0.0185899	positive
COPE-2005	0.625823	0.00763697	0.0186887	positive
DSCR5-0682	-0.741866	0.00768141	0.0187398	negative
RNPC2-1216	0.710264	0.00775278	0.01885	positive
MGC4809-2112	-0.823259	0.00777399	0.01885	negative
SNRPD2-1193	0.737863	0.00795561	0.0192318	positive
RFP-0066	0.735747	0.00802569	0.0193205	positive
RNPC2-1222	0.761352	0.00805878	0.0193205	positive
RFP-0065	0.652374	0.00806855	0.0193205	positive
CANX-0784	0.797989	0.0080895	0.0193205	positive
DAT1-0765	-0.826396	0.00820022	0.0195263	negative
ABCG1-1483	0.709974	0.00829991	0.0197047	positive
ATP2C1-0796	0.661495	0.00835112	0.0197673	positive
C7-1533	-0.648579	0.00837764	0.0197712	negative
CLU-0194	-0.758684	0.00852854	0.0200678	negative
TAO1-2064	0.742223	0.0085875	0.0201469	positive
ESR2-1293	-0.646153	0.0087543	0.0204778	negative
DAT1-0766	0.623152	0.00895921	0.0208957	positive
SELENBP1-1012	-0.759428	0.00903457	0.0210098	negative
NOX4-1356	0.747568	0.00909655	0.0210313	positive
BC008967-0876	-0.619722	0.00909669	0.0210313	negative
ATP2C1-0794	0.871132	0.00925375	0.0213324	positive
KIAA0924-0160	0.738221	0.00929483	0.0213652	positive
VDR-1168	0.714842	0.00936832	0.0214439	positive
BHC80-0964	-0.733976	0.00938299	0.0214439	negative
MRPL39-0358	0.756847	0.00946458	0.0215684	positive
CDH1-0019	-0.683166	0.00951713	0.0216262	negative
BBS4-2014	-0.641165	0.00963081	0.0217828	negative
SLC27A2-0867	0.595331	0.00964086	0.0217828	positive
SFRS15-0324	0.706372	0.00977629	0.0220263	positive
PDIA5-1020	0.810001	0.0101554	0.0228158	positive
TPTE-0275	0.596659	0.0103509	0.0231894	positive
ABCC4-2012	0.614847	0.0104845	0.0233981	positive
MAG-1070	0.589678	0.0105029	0.0233981	positive
D9-0120	0.733045	0.0106754	0.0237161	positive
PQBP-0045	0.742201	0.010735	0.023782	positive
CLN3-1138	0.799728	0.0111007	0.0245238	positive
ANXA2-0918	-0.727595	0.0111438	0.0245508	negative
TOM1-0134	0.73746	0.0112069	0.0246218	positive
C21ORF2-0475	-0.698321	0.0117879	0.0258268	negative
TXNIP-1119	0.753617	0.0118219	0.0258301	positive
RPS2-0813	0.700867	0.0118844	0.0258956	positive
SLC27A2-0868	0.714128	0.0120395	0.0261619	positive
SELENBP1-1009	-0.619668	0.0124843	0.026965	negative
LGALS8-2086	0.625107	0.0125071	0.026965	positive
PTGDS-0787	-0.700372	0.0125242	0.026965	negative
RPS18-0775	0.72252	0.0125447	0.026965	positive
CRSP3-1310	0.741333	0.0126629	0.0270996	positive
USP25-0350	0.743615	0.0126755	0.0270996	positive
ANXA2-0920	-0.772592	0.0129945	0.0277071	negative
KCNJ15-0405	-0.690232	0.0130443	0.0277391	negative
BGN-1274	0.754906	0.013166	0.0279231	positive
CD44-1404	-0.719894	0.0133779	0.0282334	negative
DIP2-0604	0.716475	0.0133833	0.0282334	positive
LYPLA1-0863	0.567013	0.0136625	0.0287461	positive
DHX34-2048	0.587214	0.0137501	0.0288439	positive
BICD1-2035	0.780575	0.0137815	0.0288439	positive
GSTP1-0926	-0.71469	0.0138246	0.0288581	negative
TMSNB-0227	0.836059	0.0138968	0.0289329	positive
MAG-1071	0.565272	0.0139427	0.0289526	positive
PTPRT-2057	0.686598	0.0140085	0.0290137	positive
ITGB2-0507	-0.509177	0.0141462	0.0292227	negative
ITSN1-0708	-0.829415	0.0142101	0.0292787	negative
BHC80-0963	-0.75764	0.0146916	0.0301925	negative
PDIA5-1022	0.694463	0.0147493	0.0302254	positive
PTPRT-2054	0.627546	0.0147836	0.0302254	positive
APRT-0856	0.760129	0.0150086	0.0305396	positive
ALDH1A2-0002	-0.537399	0.0150141	0.0305396	negative
IMPDH2-0145	0.677665	0.0151272	0.0306913	positive
SAT-0841	0.678534	0.0151913	0.0307427	positive
C7-1532	-0.683606	0.0156436	0.0315405	negative
LGALS8-2085	0.671611	0.0156648	0.0315405	positive
SELENBP1-1007	-0.645259	0.0159994	0.032133	negative
TRGV9-1365	0.770153	0.0163774	0.0327857	positive
IGF1-0024	-0.698712	0.0164069	0.0327857	negative
FGFR3-1076	0.569893	0.0166899	0.0332677	positive
GSTM4-0800	-0.698185	0.0167982	0.0333998	negative
CBX5-2043	-0.711803	0.0169245	0.033567	negative
NCAM1-0853	-0.637795	0.0170734	0.0337782	negative
CLN3-1145	0.625753	0.0171883	0.0339211	positive
ZNF38-0245	0.706971	0.0172328	0.0339246	positive
DIP2-1501	0.67298	0.0173571	0.0340243	positive
RPS18-0773	0.635176	0.017369	0.0340243	positive
CCT8-0342	0.696949	0.0174324	0.0340647	positive
RPS2-0821	0.678419	0.0176336	0.0343377	positive
ITGB1-0033	-0.680872	0.0176585	0.0343377	negative
GLUD1-0230	0.68157	0.0180577	0.0350283	positive
NR3C2-1169	-0.724274	0.018332	0.0354739	negative
APBA2BP-0014	0.610381	0.0184056	0.0355056	positive
PPARD-0180	-0.695997	0.0184376	0.0355056	negative
ROBO1-1419	-0.709941	0.0190647	0.0366245	negative
SLC25A5-1517	0.627887	0.0192095	0.0368137	positive
ATP2C1-0795	0.693448	0.0193961	0.0370402	positive
RNPC2-1224	0.659756	0.0194209	0.0370402	positive
BIRC5-0848	0.632911	0.0195787	0.0372519	positive
CLN3-1135	0.705204	0.0198813	0.0377374	positive
COL18A1-1492	-0.735399	0.0202213	0.0382541	negative
HMGN1-0374	0.683118	0.0203172	0.0382541	positive
C21ORF2-0476	-0.581388	0.0203361	0.0382541	negative
LTBP4-0749	-0.588039	0.0203459	0.0382541	negative
REPS2-0732	0.710049	0.0206348	0.0387057	positive
VCL-1534	-0.725227	0.0207143	0.0387635	negative
COL6A2-0514	-0.673645	0.0209617	0.0391343	negative
CD44-1570	0.667987	0.0210424	0.039193	positive
PABPC1-0157	0.614824	0.0212464	0.0394805	positive
CSTB-0431	-0.679665	0.0213917	0.0396578	negative
MAG-1072	0.613659	0.0217765	0.0402287	positive
CLDN8-0345	0.714758	0.0218008	0.0402287	positive
CXADR-1456	0.720295	0.0231722	0.0426603	positive
CALD1-1429	-0.639477	0.0234659	0.0431013	negative
GART-0307	0.67536	0.0235237	0.0431079	positive
C21ORF18-0659	-0.69377	0.0236387	0.043194	negative
SERPINF1-0759	-0.685925	0.0236793	0.043194	negative
IFNGR2-0312	0.643901	0.0238628	0.0434291	positive
SPARC-1300	0.633622	0.0241463	0.0438448	positive
PQBP-0047	0.693427	0.0244228	0.0442458	positive
CANX-0781	0.690981	0.0248493	0.0448713	positive
TRIM29-1352	0.676721	0.0248809	0.0448713	positive
IGF2-0028	-0.744826	0.0250432	0.0449623	negative
PPARD-0176	-0.594624	0.0250444	0.0449623	negative
SLC25A13-0734	0.56074	0.025186	0.0451147	positive
KIAA0924-0159	0.682118	0.0254981	0.045571	positive
NOS2A-1082	-0.477904	0.0255698	0.0455842	negative
SLC25A5-1516	0.644046	0.0256201	0.0455842	positive
DSCR3-0638	0.569003	0.0258033	0.0458076	positive
BIRC5-0847	0.555435	0.0262217	0.0464453	positive
HRMT1L1-0577	-0.655528	0.0262793	0.0464453	negative
LIG3-0167	0.679627	0.0264838	0.0466913	positive
PDXK-0429	0.609996	0.0265359	0.0466913	positive
PPM1A-0126	0.611783	0.0271374	0.0476444	positive
TRPM2-0452	0.56352	0.0272832	0.0477949	positive
C6ORF56-1316	-0.732816	0.0277345	0.0484403	negative
GABRG2-1389	0.632343	0.0277992	0.0484403	positive
TMEPAI-2074	0.644264	0.0278344	0.0484403	positive
ENTPD5-0870	-0.604883	0.0282582	0.0490705	negative
SEC61G-0738	0.617158	0.0284411	0.0492155	positive
D9-0119	0.545058	0.028471	0.0492155	positive
PPM1A-0127	0.532244	0.0285274	0.0492155	positive
ZNF136-0224	-0.546702	0.0287817	0.0494618	negative
C21ORF5-0238	0.584732	0.0287945	0.0494618	positive
FN1-1408	0.604644	0.029152	0.049968	positive
