# Supplementary material for: Profiling alternatively spliced mRNA isoforms for prostate cancer classification
Source: BMC Bioinformatics. 2006 Apr 11;7:202. doi: 10.1186/1471-2105-7-202 (PMC1458362; doi:10.1186/1471-2105-7-202)
Supplement: Additional File 2 — Supplementary table S2. Significant isoforms from those genes that are also called significant at overall mRNA level (q-value<0.05). [file 1471-2105-7-202-S2.XLS]

## Sheet: sig isoform, sig gene
#	Name	log Expr Ratio	pvalue	qvalue	Tumor vs Normal	log Expr Ratio	pvalue	qvalue	Tumor vs Normal
34	AMACR-2094	1.40843	8.43625e-08	6.70951e-05	positive	1.41846	9.81438e-08	1.65679e-05	positive
37	AMACR-2097	1.08392	9.12949e-05	0.000919096	positive	1.41846	9.81438e-08	1.65679e-05	positive
38	AMACR-2098	0.992664	0.000251916	0.00177304	positive	1.41846	9.81438e-08	1.65679e-05	positive
35	AMACR-2095	0.956771	0.000485979	0.00272189	positive	1.41846	9.81438e-08	1.65679e-05	positive
1372	STAC-1044	-1.30579	4.34244e-07	7.89339e-05	negative	-1.39761	4.10843e-07	3.46776e-05	negative
1373	STAC-1045	-1.31708	5.78015e-07	7.89339e-05	negative	-1.39761	4.10843e-07	3.46776e-05	negative
1375	STAC-1047	-1.31942	8.00044e-07	8.40105e-05	negative	-1.39761	4.10843e-07	3.46776e-05	negative
1374	STAC-1046	-0.933116	0.000737706	0.00337191	negative	-1.39761	4.10843e-07	3.46776e-05	negative
40	ANGPT1-1032	-1.26516	1.0448e-06	8.40105e-05	negative	-1.29224	6.80715e-07	3.68909e-05	negative
39	ANGPT1-1031	-1.21938	3.24826e-06	0.000130903	negative	-1.29224	6.80715e-07	3.68909e-05	negative
312	CES1-0937	-1.33676	5.44939e-07	7.89339e-05	negative	-1.34412	8.7413e-07	3.68909e-05	negative
317	CES1-0942	-1.32218	1.70425e-06	0.000123221	negative	-1.34412	8.7413e-07	3.68909e-05	negative
315	CES1-0940	-1.21049	4.79001e-06	0.000149364	negative	-1.34412	8.7413e-07	3.68909e-05	negative
314	CES1-0939	-1.11201	2.63305e-05	0.000398422	negative	-1.34412	8.7413e-07	3.68909e-05	negative
316	CES1-0941	-0.836685	0.00250269	0.00857099	negative	-1.34412	8.7413e-07	3.68909e-05	negative
127	BC008967-0877	-1.38072	5.95488e-07	7.89339e-05	negative	-1.34316	1.30083e-06	4.39191e-05	negative
125	BC008967-0875	-1.0936	3.99269e-05	0.000538213	negative	-1.34316	1.30083e-06	4.39191e-05	negative
126	BC008967-0876	-0.619722	0.00909669	0.0210313	negative	-1.34316	1.30083e-06	4.39191e-05	negative
564	FGFR2-0098	-1.19447	2.21021e-06	0.000130903	negative	-1.3213	1.69427e-06	4.7669e-05	negative
567	FGFR2-0101	-1.23751	4.49262e-06	0.000149364	negative	-1.3213	1.69427e-06	4.7669e-05	negative
563	FGFR2-0097	-1.08532	5.88314e-06	0.000167363	negative	-1.3213	1.69427e-06	4.7669e-05	negative
572	FGFR2-0106	-1.2456	6.48426e-06	0.000167363	negative	-1.3213	1.69427e-06	4.7669e-05	negative
561	FGFR2-0095	-1.24194	6.55423e-06	0.000167363	negative	-1.3213	1.69427e-06	4.7669e-05	negative
571	FGFR2-0105	-1.04125	1.17486e-05	0.00022809	negative	-1.3213	1.69427e-06	4.7669e-05	negative
573	FGFR2-0107	-1.12297	2.53163e-05	0.000398422	negative	-1.3213	1.69427e-06	4.7669e-05	negative
560	FGFR2-0094	-1.13118	2.59976e-05	0.000398422	negative	-1.3213	1.69427e-06	4.7669e-05	negative
574	FGFR2-0108	-1.11521	5.89651e-05	0.000689648	negative	-1.3213	1.69427e-06	4.7669e-05	negative
565	FGFR2-0099	-1.03328	7.27259e-05	0.000771204	negative	-1.3213	1.69427e-06	4.7669e-05	negative
566	FGFR2-0100	-1.0919	9.28454e-05	0.000923021	negative	-1.3213	1.69427e-06	4.7669e-05	negative
570	FGFR2-0104	-1.00693	0.000106675	0.00103464	negative	-1.3213	1.69427e-06	4.7669e-05	negative
236	C7ORF24-0062	1.30133	1.05631e-06	8.40105e-05	positive	1.29272	2.5185e-06	6.07361e-05	positive
235	C7ORF24-0061	0.775609	0.00188325	0.00716643	positive	1.29272	2.5185e-06	6.07361e-05	positive
957	MYO6-0041	1.18636	2.43293e-05	0.000398422	positive	1.27631	3.82188e-06	7.46972e-05	positive
883	LTBP4-1518	-1.2475	3.10808e-06	0.000130903	negative	-1.27574	3.98238e-06	7.46972e-05	negative
876	LTBP4-0746	-1.27056	4.82908e-06	0.000149364	negative	-1.27574	3.98238e-06	7.46972e-05	negative
877	LTBP4-0747	-1.18124	9.99938e-06	0.000224549	negative	-1.27574	3.98238e-06	7.46972e-05	negative
881	LTBP4-0751	-1.10249	5.16323e-05	0.000645754	negative	-1.27574	3.98238e-06	7.46972e-05	negative
872	LTBP4-0742	-1.11837	6.90517e-05	0.000752303	negative	-1.27574	3.98238e-06	7.46972e-05	negative
873	LTBP4-0743	-1.07571	0.000101454	0.000996155	negative	-1.27574	3.98238e-06	7.46972e-05	negative
875	LTBP4-0745	-1.0582	0.000138471	0.0012377	negative	-1.27574	3.98238e-06	7.46972e-05	negative
884	LTBP4-1519	-1.05045	0.000152698	0.00126503	negative	-1.27574	3.98238e-06	7.46972e-05	negative
878	LTBP4-0748	-1.09831	0.000171187	0.00136148	negative	-1.27574	3.98238e-06	7.46972e-05	negative
882	LTBP4-0752	-1.0306	0.00032557	0.0021224	negative	-1.27574	3.98238e-06	7.46972e-05	negative
874	LTBP4-0744	-0.843542	0.00445824	0.0125735	negative	-1.27574	3.98238e-06	7.46972e-05	negative
879	LTBP4-0749	-0.588039	0.0203459	0.0382541	negative	-1.27574	3.98238e-06	7.46972e-05	negative
1403	TGFB2-0085	-1.10526	5.19644e-05	0.000645754	negative	-1.22801	4.89206e-06	8.2584e-05	negative
1402	TGFB2-0084	-1.07977	0.000126979	0.00118811	negative	-1.22801	4.89206e-06	8.2584e-05	negative
1078	PGR-1162	-1.29564	2.59347e-06	0.000130903	negative	-1.29907	8.70752e-06	0.000133631	negative
1082	PGR-1166	-1.15795	2.65508e-05	0.000398422	negative	-1.29907	8.70752e-06	0.000133631	negative
1077	PGR-1161	-1.13957	5.68661e-05	0.000675025	negative	-1.29907	8.70752e-06	0.000133631	negative
1086	PGR-1555	0.8527	6.47676e-05	0.000746535	positive	-1.29907	8.70752e-06	0.000133631	negative
1085	PGR-1554	-0.857646	0.000498557	0.00272989	negative	-1.29907	8.70752e-06	0.000133631	negative
1083	PGR-1552	-0.882527	0.00201635	0.00745881	negative	-1.29907	8.70752e-06	0.000133631	negative
1081	PGR-1165	-0.680074	0.00286843	0.00925818	negative	-1.29907	8.70752e-06	0.000133631	negative
1079	PGR-1163	-0.776797	0.00574529	0.0150307	negative	-1.29907	8.70752e-06	0.000133631	negative
1181	PYCR1-0058	1.28012	2.79358e-05	0.000411442	positive	1.30591	1.18427e-05	0.000160679	positive
1180	PYCR1-0057	0.632245	0.00417188	0.0119782	positive	1.30591	1.18427e-05	0.000160679	positive
46	ANGPTL2-0950	-1.13006	5.53775e-05	0.000667315	negative	-1.24094	1.23736e-05	0.000160679	negative
965	NCAM1-0851	-1.175	9.19597e-06	0.00021511	negative	-1.23974	1.39335e-05	0.00016801	negative
969	NCAM1-1524	-1.15866	1.05788e-05	0.000224549	negative	-1.23974	1.39335e-05	0.00016801	negative
963	NCAM1-0849	-1.16614	5.33965e-05	0.000653343	negative	-1.23974	1.39335e-05	0.00016801	negative
967	NCAM1-0853	-0.637795	0.0170734	0.0337782	negative	-1.23974	1.39335e-05	0.00016801	negative
467	DRR1-0754	-1.19617	3.35503e-06	0.000130903	negative	-1.18734	1.62512e-05	0.000182894	negative
466	DRR1-0753	-1.17055	1.10112e-05	0.000224549	negative	-1.18734	1.62512e-05	0.000182894	negative
766	IMPDH2-0144	1.24841	3.21706e-06	0.000130903	positive	1.16774	1.83852e-05	0.000193978	positive
763	IMPDH2-0141	1.16044	1.09889e-05	0.000224549	positive	1.16774	1.83852e-05	0.000193978	positive
767	IMPDH2-0145	0.677665	0.0151272	0.0306913	positive	1.16774	1.83852e-05	0.000193978	positive
1457	TRIM29-1350	-1.28756	4.88289e-06	0.000149364	negative	-1.183	2.15999e-05	0.00021449	negative
1460	TRIM29-1353	-1.19941	5.98852e-06	0.000167363	negative	-1.183	2.15999e-05	0.00021449	negative
1453	TRIM29-1346	-1.21865	6.30941e-06	0.000167363	negative	-1.183	2.15999e-05	0.00021449	negative
1455	TRIM29-1348	-1.04644	0.000143124	0.00124423	negative	-1.183	2.15999e-05	0.00021449	negative
1454	TRIM29-1347	-0.881497	0.00224041	0.00794199	negative	-1.183	2.15999e-05	0.00021449	negative
1459	TRIM29-1352	0.676721	0.0248809	0.0448713	positive	-1.183	2.15999e-05	0.00021449	negative
842	LAMR1-0523	1.20248	2.78603e-06	0.000130903	positive	1.14246	3.63304e-05	0.000340723	positive
845	LAMR1-0527	1.00841	0.000166894	0.00134074	positive	1.14246	3.63304e-05	0.000340723	positive
844	LAMR1-0525	1.01241	0.000263662	0.00180772	positive	1.14246	3.63304e-05	0.000340723	positive
838	KRT15-1341	-1.14316	1.85157e-05	0.000327241	negative	-1.13249	4.0632e-05	0.000346112	negative
832	KRT15-1335	-1.16096	2.18981e-05	0.000378609	negative	-1.13249	4.0632e-05	0.000346112	negative
830	KRT15-1333	-1.06213	7.12635e-05	0.000765908	negative	-1.13249	4.0632e-05	0.000346112	negative
831	KRT15-1334	-1.05825	8.04915e-05	0.000831382	negative	-1.13249	4.0632e-05	0.000346112	negative
836	KRT15-1339	-0.975788	0.00124578	0.00516039	negative	-1.13249	4.0632e-05	0.000346112	negative
828	KRT15-1331	-0.938471	0.00150735	0.00593479	negative	-1.13249	4.0632e-05	0.000346112	negative
829	KRT15-1332	-0.803465	0.00443152	0.0125426	negative	-1.13249	4.0632e-05	0.000346112	negative
350	CLU-0192	-1.24675	2.33606e-06	0.000130903	negative	-1.17332	4.10056e-05	0.000346112	negative
349	CLU-0191	-1.08436	0.000121707	0.00116622	negative	-1.17332	4.10056e-05	0.000346112	negative
353	CLU-0196	-1.07615	0.000130921	0.00121074	negative	-1.17332	4.10056e-05	0.000346112	negative
354	CLU-0197	-1.11417	0.000138505	0.0012377	negative	-1.17332	4.10056e-05	0.000346112	negative
352	CLU-0195	-1.03151	0.00039103	0.00235601	negative	-1.17332	4.10056e-05	0.000346112	negative
351	CLU-0194	-0.758684	0.00852854	0.0200678	negative	-1.17332	4.10056e-05	0.000346112	negative
888	LYPLA1-0860	1.37919	5.73908e-07	7.89339e-05	positive	1.16435	4.89747e-05	0.000393692	positive
890	LYPLA1-0862	0.886001	0.00301286	0.00958475	positive	1.16435	4.89747e-05	0.000393692	positive
892	LYPLA1-0864	0.882748	0.00307043	0.00969037	positive	1.16435	4.89747e-05	0.000393692	positive
887	LYPLA1-0859	0.736005	0.00362773	0.0109288	positive	1.16435	4.89747e-05	0.000393692	positive
893	LYPLA1-0865	0.629574	0.00732466	0.0181478	positive	1.16435	4.89747e-05	0.000393692	positive
891	LYPLA1-0863	0.567013	0.0136625	0.0287461	positive	1.16435	4.89747e-05	0.000393692	positive
1404	TGFBR3-1004	-1.19025	3.57125e-05	0.000507194	negative	-1.15104	7.66721e-05	0.000586375	negative
1405	TGFBR3-1005	-0.999294	0.000425824	0.00252736	negative	-1.15104	7.66721e-05	0.000586375	negative
500	EDNRB-1187	-1.23709	3.24285e-05	0.000468927	negative	-1.21708	8.02577e-05	0.000586375	negative
501	EDNRB-1188	-1.19427	6.76476e-05	0.000752303	negative	-1.21708	8.02577e-05	0.000586375	negative
47	ANKRD15-1027	-0.923908	0.000879416	0.00390736	negative	-1.10762	8.33648e-05	0.000586375	negative
48	ANKRD15-1028	-0.790496	0.00526745	0.014153	negative	-1.10762	8.33648e-05	0.000586375	negative
473	DSCR1L1-1017	-1.07923	0.000187052	0.00143486	negative	-1.11207	0.000100188	0.000673794	negative
472	DSCR1L1-1016	-0.887324	0.00348929	0.0107562	negative	-1.11207	0.000100188	0.000673794	negative
474	DSCR1L1-1018	-0.738092	0.00402722	0.0117755	negative	-1.11207	0.000100188	0.000673794	negative
475	DSCR1L1-1019	-0.776942	0.00486623	0.0132089	negative	-1.11207	0.000100188	0.000673794	negative
775	IQGAP2-0234	1.16644	4.23407e-05	0.000561239	positive	1.12383	0.000107688	0.000673794	positive
778	IQGAP2-0237	1.02161	0.00057527	0.00292038	positive	1.12383	0.000107688	0.000673794	positive
776	IQGAP2-0235	0.914515	0.00125757	0.00518223	positive	1.12383	0.000107688	0.000673794	positive
1353	SMPDL3B-2030	1.09052	1.09782e-05	0.000224549	positive	1.07098	0.000107767	0.000673794	positive
298	CDK7-0899	1.34524	8.45286e-07	8.40105e-05	positive	1.12537	0.000132569	0.000777078	positive
1227	ROBO1-1418	-1.14946	0.000143929	0.00124423	negative	-1.12936	0.000133493	0.000777078	negative
1228	ROBO1-1419	-0.709941	0.0190647	0.0366245	negative	-1.12936	0.000133493	0.000777078	negative
1110	PPARD-0173	-0.872191	0.00291819	0.00935844	negative	-1.1019	0.000140897	0.000786927	negative
1116	PPARD-0179	0.683051	0.00643922	0.0163097	positive	-1.1019	0.000140897	0.000786927	negative
1117	PPARD-0180	-0.695997	0.0184376	0.0355056	negative	-1.1019	0.000140897	0.000786927	negative
1113	PPARD-0176	-0.594624	0.0250444	0.0449623	negative	-1.1019	0.000140897	0.000786927	negative
707	HPN-0121	0.991107	6.84725e-05	0.000752303	positive	0.971803	0.000144508	0.000786927	positive
368	COL6A2-1489	-1.12036	0.000202258	0.00151754	negative	-1.12966	0.000165108	0.00087101	negative
365	COL6A2-0514	-0.673645	0.0209617	0.0391343	negative	-1.12966	0.000165108	0.00087101	negative
1306	SERPINB5-1374	-1.09762	6.67412e-05	0.000752303	negative	-1.08179	0.000182918	0.000928476	negative
1504	VCL-0936	-1.17846	2.48417e-05	0.000398422	negative	-1.10725	0.000187002	0.000928476	negative
1506	VCL-1535	-0.818287	0.00279961	0.00920077	negative	-1.10725	0.000187002	0.000928476	negative
1505	VCL-1534	-0.725227	0.0207143	0.0387635	negative	-1.10725	0.000187002	0.000928476	negative
762	ILK-1343	-1.14339	0.000142306	0.00124423	negative	-1.14694	0.000208473	0.00100551	negative
761	ILK-1342	-1.05538	0.000350064	0.00222184	negative	-1.14694	0.000208473	0.00100551	negative
752	IGF1-0025	-1.20138	2.26776e-05	0.000383743	negative	-1.07574	0.000232535	0.00108626	negative
753	IGF1-0026	-1.00786	0.00046682	0.00263937	negative	-1.07574	0.000232535	0.00108626	negative
754	IGF1-0027	-0.860474	0.00580186	0.0151289	negative	-1.07574	0.000232535	0.00108626	negative
751	IGF1-0024	-0.698712	0.0164069	0.0327857	negative	-1.07574	0.000232535	0.00108626	negative
1212	RING1-0217	-0.925709	0.000227851	0.00166251	negative	-0.963227	0.000239164	0.00108626	negative
1028	PABPC1-0156	1.1775	6.73391e-06	0.000167363	positive	1.02374	0.00024452	0.00108626	positive
1030	PABPC1-0158	1.01031	0.000300086	0.00200558	positive	1.02374	0.00024452	0.00108626	positive
1027	PABPC1-0155	0.87396	0.00183285	0.00704203	positive	1.02374	0.00024452	0.00108626	positive
1029	PABPC1-0157	0.614824	0.0212464	0.0394805	positive	1.02374	0.00024452	0.00108626	positive
31	ALDH1A2-0004	-1.2052	3.38223e-06	0.000130903	negative	-1.03949	0.000251693	0.00108946	negative
30	ALDH1A2-0003	-1.05343	0.000161103	0.00130743	negative	-1.03949	0.000251693	0.00108946	negative
33	ALDH1A2-0006	-0.957591	0.000405111	0.0024225	negative	-1.03949	0.000251693	0.00108946	negative
28	ALDH1A2-0001	-0.82949	0.00244768	0.00853809	negative	-1.03949	0.000251693	0.00108946	negative
29	ALDH1A2-0002	-0.537399	0.0150141	0.0305396	negative	-1.03949	0.000251693	0.00108946	negative
285	CDC42BPA-1051	-1.29954	3.45642e-06	0.000130903	negative	-1.16946	0.000266609	0.00112517	negative
291	CDC42BPA-1057	-1.19157	8.99884e-06	0.00021511	negative	-1.16946	0.000266609	0.00112517	negative
282	CDC42BPA-1048	-1.19306	4.66073e-05	0.000602076	negative	-1.16946	0.000266609	0.00112517	negative
290	CDC42BPA-1056	-0.878224	0.000732874	0.00337191	negative	-1.16946	0.000266609	0.00112517	negative
283	CDC42BPA-1049	-0.7272	0.00656629	0.0165263	negative	-1.16946	0.000266609	0.00112517	negative
795	ITSN1-0709	0.813299	0.000772271	0.00348978	positive	-1.1758	0.000273455	0.00112592	negative
790	ITSN1-0704	-0.813331	0.00103321	0.00444178	negative	-1.1758	0.000273455	0.00112592	negative
789	ITSN1-0703	-0.945085	0.00373891	0.0111372	negative	-1.1758	0.000273455	0.00112592	negative
797	ITSN1-0711	-0.92286	0.00511952	0.0138022	negative	-1.1758	0.000273455	0.00112592	negative
794	ITSN1-0708	-0.829415	0.0142101	0.0292787	negative	-1.1758	0.000273455	0.00112592	negative
997	NOX4-1355	0.895463	0.00196395	0.00733317	positive	1.05963	0.000284589	0.00114386	positive
998	NOX4-1356	0.747568	0.00909655	0.0210313	positive	1.05963	0.000284589	0.00114386	positive
613	GAGEC1-0907	-1.08077	0.00018406	0.00143486	negative	-1.03832	0.000318812	0.00125161	negative
614	GAGEC1-0908	-0.897395	0.000693686	0.00327447	negative	-1.03832	0.000318812	0.00125161	negative
611	GAGEC1-0905	-0.840818	0.00233663	0.00818663	negative	-1.03832	0.000318812	0.00125161	negative
684	HEBP2-0472	1.07563	7.49068e-05	0.000783879	positive	1.0032	0.000378956	0.00145392	positive
683	HEBP2-0471	0.953353	0.000447683	0.00263742	positive	1.0032	0.000378956	0.00145392	positive
685	HEBP2-1480	0.810499	0.00612627	0.0157172	positive	1.0032	0.000378956	0.00145392	positive
239	CACNA1D-2040	0.997953	0.000554103	0.00289927	positive	0.987035	0.000481642	0.00180682	positive
238	CACNA1D-2039	0.840367	0.00228617	0.00804527	positive	0.987035	0.000481642	0.00180682	positive
557	FASN-1435	1.01057	0.000691355	0.00327447	positive	1.04296	0.000505496	0.00185509	positive
555	FASN-1433	0.939509	0.00115846	0.00487484	positive	1.04296	0.000505496	0.00185509	positive
554	FASN-1432	0.888787	0.00367958	0.0110432	positive	1.04296	0.000505496	0.00185509	positive
232	C6ORF56-1317	-1.03165	0.000298882	0.00200558	negative	-1.09589	0.000527644	0.00189517	negative
231	C6ORF56-1316	-0.732816	0.0277345	0.0484403	negative	-1.09589	0.000527644	0.00189517	negative
961	N6AMT1-0354	-0.887517	0.000554014	0.00289927	negative	-0.957796	0.00058011	0.0020402	negative
129	BCL2-0016	-0.901585	0.00131038	0.00533763	negative	-0.901038	0.000610595	0.00207109	negative
559	FBP1-0807	0.885852	0.0011271	0.00479361	positive	0.957452	0.000613431	0.00207109	positive
1146	PTGDS-0785	-1.00369	0.00035942	0.00225069	negative	-0.975709	0.000652293	0.00215912	negative
1149	PTGDS-0788	-0.791914	0.00547447	0.014465	negative	-0.975709	0.000652293	0.00215912	negative
1148	PTGDS-0787	-0.700372	0.0125242	0.026965	negative	-0.975709	0.000652293	0.00215912	negative
1237	RPL29-0789	0.788144	0.000457103	0.00263937	positive	0.747618	0.000686342	0.00222813	positive
1297	SELENBP1-1006	-0.92048	0.00198379	0.00737264	negative	-0.965734	0.000701186	0.00223337	negative
1304	SELENBP1-1013	-0.766785	0.00378912	0.0111613	negative	-0.965734	0.000701186	0.00223337	negative
1303	SELENBP1-1012	-0.759428	0.00903457	0.0210098	negative	-0.965734	0.000701186	0.00223337	negative
1300	SELENBP1-1009	-0.619668	0.0124843	0.026965	negative	-0.965734	0.000701186	0.00223337	negative
1298	SELENBP1-1007	-0.645259	0.0159994	0.032133	negative	-0.965734	0.000701186	0.00223337	negative
919	MCCC2-0035	0.956917	0.000893248	0.00394638	positive	0.972336	0.000789235	0.00246727	positive
1118	PPIB-0969	0.937973	0.000351999	0.00222184	positive	0.950825	0.000939281	0.00288295	positive
1119	PPIB-0970	0.976292	0.000694111	0.00327447	positive	0.950825	0.000939281	0.00288295	positive
211	C21ORF5-0239	1.24459	4.69355e-05	0.000602076	positive	1.05035	0.00100683	0.00303508	positive
210	C21ORF5-0238	0.584732	0.0287945	0.0494618	positive	1.05035	0.00100683	0.00303508	positive
1169	PTPRT-2056	0.938442	0.000736037	0.00337191	positive	0.905288	0.00103265	0.00305831	positive
1170	PTPRT-2057	0.686598	0.0140085	0.0290137	positive	0.905288	0.00103265	0.00305831	positive
1167	PTPRT-2054	0.627546	0.0147836	0.0302254	positive	0.905288	0.00103265	0.00305831	positive
978	NELL2-0805	-1.10168	0.000137916	0.0012377	negative	-0.999232	0.00115994	0.00334075	negative
977	NELL2-0804	-0.94916	0.00132598	0.00535319	negative	-0.999232	0.00115994	0.00334075	negative
52	ANXA2-0914	-1.04002	0.000255099	0.0017797	negative	-0.950227	0.0011749	0.00334075	negative
56	ANXA2-0918	-0.727595	0.0111438	0.0245508	negative	-0.950227	0.0011749	0.00334075	negative
58	ANXA2-0920	-0.772592	0.0129945	0.0277071	negative	-0.950227	0.0011749	0.00334075	negative
162	BMP7-1328	-0.925546	0.00117558	0.00492084	negative	-0.995367	0.00118739	0.00334075	negative
165	BMP7-1569	-0.878868	0.0035976	0.0109064	negative	-0.995367	0.00118739	0.00334075	negative
1234	RPL18A-0846	1.03437	0.00024204	0.00174999	positive	0.954279	0.00134426	0.00372011	positive
1233	RPL18A-0845	0.842222	0.00192134	0.00724208	positive	0.954279	0.00134426	0.00372011	positive
743	HSPD1-0154	1.16527	1.52359e-05	0.000275395	positive	1.02066	0.00138145	0.00376139	positive
738	HSPD1-0149	1.07797	0.000158009	0.00129554	positive	1.02066	0.00138145	0.00376139	positive
741	HSPD1-0152	1.10226	0.000248625	0.0017655	positive	1.02066	0.00138145	0.00376139	positive
744	HSPD1-1442	0.97813	0.00210171	0.00771263	positive	1.02066	0.00138145	0.00376139	positive
463	DOC1-2120	-1.03383	0.000600561	0.00294488	negative	-1.02251	0.00142828	0.00382717	negative
462	DOC1-2119	-0.920093	0.00131541	0.00533763	negative	-1.02251	0.00142828	0.00382717	negative
465	DOC1-2122	-0.930989	0.00318795	0.0100215	negative	-1.02251	0.00142828	0.00382717	negative
464	DOC1-2121	-0.915665	0.00439824	0.0124929	negative	-1.02251	0.00142828	0.00382717	negative
711	HRMT1L1-0577	-0.655528	0.0262793	0.0464453	negative	-0.998048	0.00151425	0.00399414	negative
1327	SH3BGR-0399	-0.93723	0.00158262	0.00620042	negative	-0.964154	0.00159051	0.00413073	negative
1329	SH3BGR-0401	-0.8861	0.00331147	0.0103073	negative	-0.964154	0.00159051	0.00413073	negative
1199	REPS2-0733	1.11252	0.000378871	0.00231787	positive	0.998089	0.00163138	0.00417269	positive
1198	REPS2-0732	0.710049	0.0206348	0.0387057	positive	0.998089	0.00163138	0.00417269	positive
1355	SND1-1522	1.12791	3.95028e-05	0.000538213	positive	0.919079	0.0017276	0.00431112	positive
161	BIRC5-0848	0.632911	0.0195787	0.0372519	positive	0.881427	0.00177508	0.00431112	positive
160	BIRC5-0847	0.555435	0.0262217	0.0464453	positive	0.881427	0.00177508	0.00431112	positive
1209	RGS10-0516	1.01363	0.000691819	0.00327447	positive	0.9238	0.00178766	0.00431112	positive
1248	RPS2-0809	1.25668	1.46456e-05	0.000275395	positive	0.890866	0.00182972	0.00435041	positive
1259	RPS2-0822	0.970928	0.00018763	0.00143486	positive	0.890866	0.00182972	0.00435041	positive
1253	RPS2-0815	1.05405	0.000574275	0.00292038	positive	0.890866	0.00182972	0.00435041	positive
1251	RPS2-0813	0.700867	0.0118844	0.0258956	positive	0.890866	0.00182972	0.00435041	positive
1258	RPS2-0821	0.678419	0.0176336	0.0343377	positive	0.890866	0.00182972	0.00435041	positive
552	F2R-1562	1.04637	0.000467927	0.00263937	positive	0.937016	0.00186661	0.00437648	positive
122	BBS4-2015	-0.781693	0.000576498	0.00292038	negative	-0.773853	0.00201619	0.00466243	negative
121	BBS4-2014	-0.641165	0.00963081	0.0217828	negative	-0.773853	0.00201619	0.00466243	negative
1340	SLC25A13-0735	0.809377	0.00258442	0.00863628	positive	0.82319	0.00205257	0.00468242	positive
1339	SLC25A13-0734	0.56074	0.025186	0.0451147	positive	0.82319	0.00205257	0.00468242	positive
1446	TRGV9-1366	1.13125	0.000373599	0.00230333	positive	1.01794	0.00230143	0.0051562	positive
1445	TRGV9-1365	0.770153	0.0163774	0.0327857	positive	1.01794	0.00230143	0.0051562	positive
451	DKFZP564B167-0717	1.0036	0.000506808	0.00272989	positive	0.90058	0.00232134	0.0051562	positive
985	NME1-0827	1.02583	0.000528574	0.00282138	positive	0.889745	0.00241252	0.00528913	positive
336	CLN3-1134	1.13832	1.4981e-05	0.000275395	positive	0.941876	0.00294041	0.00636117	positive
345	CLN3-1143	1.05605	0.000125394	0.00118724	positive	0.941876	0.00294041	0.00636117	positive
334	CLN3-1132	0.951981	0.00182674	0.00704203	positive	0.941876	0.00294041	0.00636117	positive
333	CLN3-1131	0.738488	0.00219175	0.00789752	positive	0.941876	0.00294041	0.00636117	positive
330	CLN3-1127	0.874954	0.00285931	0.00925818	positive	0.941876	0.00294041	0.00636117	positive
340	CLN3-1138	0.799728	0.0111007	0.0245238	positive	0.941876	0.00294041	0.00636117	positive
347	CLN3-1145	0.625753	0.0171883	0.0339211	positive	0.941876	0.00294041	0.00636117	positive
337	CLN3-1135	0.705204	0.0198813	0.0377374	positive	0.941876	0.00294041	0.00636117	positive
414	D9-0120	0.733045	0.0106754	0.0237161	positive	0.849341	0.00297687	0.00636117	positive
413	D9-0119	0.545058	0.028471	0.0492155	positive	0.849341	0.00297687	0.00636117	positive
300	CDKN1C-0971	-0.955056	0.000258748	0.00178946	negative	-0.809021	0.00301797	0.00636837	negative
510	EMP3-0980	-1.0297	0.000603551	0.00294488	negative	-0.91146	0.00309174	0.00644351	negative
1523	ZNF136-0224	-0.546702	0.0287817	0.0494618	negative	-0.766097	0.00351886	0.00715695	negative
155	BHC80-0964	-0.733976	0.00938299	0.0214439	negative	-0.927536	0.00376863	0.00739745	negative
154	BHC80-0963	-0.75764	0.0146916	0.0301925	negative	-0.927536	0.00376863	0.00739745	negative
159	BICD1-2035	0.780575	0.0137815	0.0288439	positive	0.912044	0.00377087	0.00739745	positive
924	MET-0038	-0.914433	0.00287433	0.00925818	negative	-0.907585	0.0037853	0.00739745	negative
864	LIMK2-0975	0.826315	0.000598192	0.00294488	positive	-0.850168	0.00381239	0.00739745	negative
871	LIMK2-1539	-0.84702	0.00353648	0.0108596	negative	-0.850168	0.00381239	0.00739745	negative
234	C7-1533	-0.648579	0.00837764	0.0197712	negative	-0.819164	0.00390254	0.00748632	negative
233	C7-1532	-0.683606	0.0156436	0.0315405	negative	-0.819164	0.00390254	0.00748632	negative
725	HSLO-0989	-0.961093	0.000503619	0.00272989	negative	-0.903974	0.00404065	0.00766418	negative
728	HSLO-0992	-0.995623	0.00056417	0.00292038	negative	-0.903974	0.00404065	0.00766418	negative
724	HSLO-0988	-0.958863	0.00114208	0.0048315	negative	-0.903974	0.00404065	0.00766418	negative
732	HSLO-0996	-0.879189	0.00214623	0.00782999	negative	-0.903974	0.00404065	0.00766418	negative
735	HSLO-1541	-0.887596	0.00224683	0.00794199	negative	-0.903974	0.00404065	0.00766418	negative
727	HSLO-0991	-0.905995	0.00254332	0.00857099	negative	-0.903974	0.00404065	0.00766418	negative
584	FLJ20130-1172	-0.678378	0.00465637	0.0128142	negative	-0.684806	0.00420948	0.0078438	negative
254	CANX-0782	0.870801	0.0027065	0.00896887	positive	0.883708	0.00422828	0.0078438	positive
252	CANX-0780	0.875434	0.00378683	0.0111613	positive	0.883708	0.00422828	0.0078438	positive
256	CANX-0784	0.797989	0.0080895	0.0193205	positive	0.883708	0.00422828	0.0078438	positive
253	CANX-0781	0.690981	0.0248493	0.0448713	positive	0.883708	0.00422828	0.0078438	positive
360	COL18A1-0539	-0.981766	0.000914254	0.00399518	negative	-0.898807	0.00435682	0.0079944	negative
364	COL18A1-1493	-0.833082	0.00193299	0.00725162	negative	-0.898807	0.00435682	0.0079944	negative
363	COL18A1-1492	-0.735399	0.0202213	0.0382541	negative	-0.898807	0.00435682	0.0079944	negative
389	CRYZL1-1508	-0.798396	0.00641526	0.0163009	negative	-0.909641	0.00446164	0.00809871	negative
431	DHPS-2028	0.844716	0.0018714	0.00715556	positive	0.759552	0.00474963	0.00849302	positive
329	CLDN8-0345	0.714758	0.0218008	0.0402287	positive	0.871152	0.00485324	0.00853424	positive
1010	NR3C2-1557	-0.994329	0.000567411	0.00292038	negative	-0.895019	0.00532785	0.00927223	negative
1007	NR3C2-1169	-0.724274	0.018332	0.0354739	negative	-0.895019	0.00532785	0.00927223	negative
248	CALD1-1429	-0.639477	0.0234659	0.0431013	negative	-0.790291	0.00579637	0.00998468	negative
1151	PTGS2-1272	-0.907123	0.00483909	0.0131802	negative	-0.835019	0.00592526	0.0100489	negative
1150	PTGS2-1271	-0.76341	0.00669632	0.0168003	negative	-0.835019	0.00592526	0.0100489	negative
1036	PCP4-0395	-1.0296	0.000553863	0.00289927	negative	-0.864352	0.00595272	0.0100489	negative
1035	PCP4-0394	-0.822158	0.00625332	0.0159403	negative	-0.864352	0.00595272	0.0100489	negative
1037	PCP4-0396	-0.85085	0.00743214	0.0183569	negative	-0.864352	0.00595272	0.0100489	negative
1229	RPL12-0777	0.92522	0.00129772	0.00532009	positive	0.79277	0.00608275	0.0101668	positive
1239	RPS10-0802	0.928826	0.000870373	0.0038889	positive	0.727216	0.00614584	0.0101715	positive
7	ABCC4-2013	0.972097	0.000716907	0.00335394	positive	0.823382	0.00648799	0.0105691	positive
3	ABCC4-2009	0.772707	0.00141832	0.0056401	positive	0.823382	0.00648799	0.0105691	positive
4	ABCC4-2010	0.691216	0.0046294	0.0127842	positive	0.823382	0.00648799	0.0105691	positive
6	ABCC4-2012	0.614847	0.0104845	0.0233981	positive	0.823382	0.00648799	0.0105691	positive
671	GSTP1-0927	-0.948356	0.000725744	0.00337191	negative	-0.804633	0.00651133	0.0105691	negative
666	GSTP1-0922	-0.797333	0.00557321	0.0146771	negative	-0.804633	0.00651133	0.0105691	negative
670	GSTP1-0926	-0.71469	0.0138246	0.0288581	negative	-0.804633	0.00651133	0.0105691	negative
1428	TMSNB-0227	0.836059	0.0138968	0.0289329	positive	0.924977	0.00689865	0.0110912	positive
1309	SERPINF1-0759	-0.685925	0.0236793	0.043194	negative	-0.817115	0.00731738	0.0116393	negative
704	HNRPA1-1043	1.00165	0.000206724	0.00153656	positive	0.746436	0.00744644	0.0116393	positive
699	HNRPA1-1038	0.804548	0.00468407	0.012846	positive	0.746436	0.00744644	0.0116393	positive
701	HNRPA1-1040	0.771145	0.00715225	0.017776	positive	0.746436	0.00744644	0.0116393	positive
582	FLJ13910-2060	0.946955	0.000993225	0.0042931	positive	0.753029	0.00768731	0.0117974	positive
929	METTL1-0172	1.00621	0.000490463	0.00272779	positive	0.792977	0.00831511	0.0126459	positive
262	CBX5-2043	-0.711803	0.0169245	0.033567	negative	-0.792747	0.00846451	0.0127581	negative
1003	NR3C1-1278	-0.982826	0.000668554	0.00324215	negative	-0.794888	0.00888654	0.0131593	negative
1004	NR3C1-1279	-0.926877	0.00144678	0.00572465	negative	-0.794888	0.00888654	0.0131593	negative
1018	P4HB-0054	0.947107	0.00136012	0.00546327	positive	0.763203	0.0090589	0.0132979	positive
1017	P4HB-0053	0.66492	0.00584508	0.0151918	positive	0.763203	0.0090589	0.0132979	positive
1388	SYNGR2-0081	0.813335	0.00653522	0.0165003	positive	0.742698	0.0104785	0.0152491	positive
653	GRIK1-0317	-0.982902	0.00139955	0.0055934	negative	-0.819319	0.0105831	0.0152697	negative
655	GRIK1-0319	-0.923456	0.00331776	0.0103073	negative	-0.819319	0.0105831	0.0152697	negative
840	KRT18-2100	0.91901	0.00294206	0.00939708	positive	0.815743	0.0108659	0.015545	positive
418	DAT1-0763	-0.97785	0.00221401	0.00789752	negative	-0.813689	0.0116478	0.0165235	negative
417	DAT1-0762	-0.84729	0.00510253	0.0138022	negative	-0.813689	0.0116478	0.0165235	negative
416	DAT1-0761	-0.834585	0.00619036	0.0158306	negative	-0.813689	0.0116478	0.0165235	negative
420	DAT1-0765	-0.826396	0.00820022	0.0195263	negative	-0.813689	0.0116478	0.0165235	negative
421	DAT1-0766	0.623152	0.00895921	0.0208957	positive	-0.813689	0.0116478	0.0165235	negative
615	GALNT1-0873	0.95726	0.000310508	0.00205794	positive	0.704911	0.0134543	0.0189271	positive
183	C21ORF18-0657	-0.567255	0.000870158	0.0038889	negative	-0.698097	0.0148765	0.0207548	negative
185	C21ORF18-0659	-0.69377	0.0236387	0.043194	negative	-0.698097	0.0148765	0.0207548	negative
263	CCT8-0334	1.21448	4.7215e-06	0.000149364	positive	0.773558	0.0158823	0.0219319	positive
267	CCT8-0338	1.08446	8.18105e-05	0.000834172	positive	0.773558	0.0158823	0.0219319	positive
266	CCT8-0337	0.991276	0.000495823	0.00272989	positive	0.773558	0.0158823	0.0219319	positive
269	CCT8-0340	0.939768	0.00162297	0.00632735	positive	0.773558	0.0158823	0.0219319	positive
265	CCT8-0336	0.850049	0.00359394	0.0109064	positive	0.773558	0.0158823	0.0219319	positive
271	CCT8-0342	0.696949	0.0174324	0.0340647	positive	0.773558	0.0158823	0.0219319	positive
1246	RPS18-0776	0.957748	0.000508001	0.00272989	positive	0.727386	0.01598	0.0219319	positive
1241	RPS18-0771	0.875906	0.00287529	0.00925818	positive	0.727386	0.01598	0.0219319	positive
1245	RPS18-0775	0.72252	0.0125447	0.026965	positive	0.727386	0.01598	0.0219319	positive
1243	RPS18-0773	0.635176	0.017369	0.0340243	positive	0.727386	0.01598	0.0219319	positive
376	CPXM-1251	-1.08131	0.000248407	0.0017655	negative	-0.791204	0.01663	0.0226399	negative
750	IFNGR2-0316	0.989213	0.00045472	0.00263937	positive	0.710459	0.0173237	0.0233956	positive
746	IFNGR2-0312	0.643901	0.0238628	0.0434291	positive	0.710459	0.0173237	0.0233956	positive
1409	THRA-1200	-0.906784	0.00272228	0.00898373	negative	-0.735569	0.0198625	0.0264018	negative
1408	THRA-1199	0.730354	0.00369504	0.0110479	positive	-0.735569	0.0198625	0.0264018	negative
757	IGSF4-0722	0.71816	0.000324924	0.0021224	positive	0.731511	0.0202593	0.0267189	positive
760	IGSF4-0725	0.854637	0.00567949	0.0149076	positive	0.731511	0.0202593	0.0267189	positive
1332	SIM2-0079	0.695396	0.00425145	0.0121628	positive	0.646295	0.0211356	0.0276585	positive
520	EPB41-1096	1.25034	1.17584e-05	0.00022809	positive	0.681426	0.0229823	0.0298437	positive
523	EPB41-1099	0.838108	0.00407965	0.011833	positive	0.681426	0.0229823	0.0298437	positive
517	EPB41-1093	0.779581	0.00411412	0.0118552	positive	0.681426	0.0229823	0.0298437	positive
755	IGF2-0028	-0.744826	0.0250432	0.0449623	negative	-0.728432	0.0234309	0.0299883	negative
1430	TOM1-0134	0.73746	0.0112069	0.0246218	positive	0.678215	0.0234489	0.0299883	positive
622	GART-0310	0.83253	0.00428841	0.0122246	positive	0.676896	0.0256023	0.0324962	positive
619	GART-0307	0.67536	0.0235237	0.0431079	positive	0.676896	0.0256023	0.0324962	positive
1440	TRAF5-0903	-0.874396	0.00120333	0.00501065	negative	-0.691868	0.0258647	0.0325841	negative
810	KIAA0241-0882	0.982366	0.000351164	0.00222184	positive	0.599333	0.0265177	0.0331593	positive
809	KIAA0241-0881	0.583423	0.00711491	0.0177386	positive	0.599333	0.0265177	0.0331593	positive
83	ATP2C1-0796	0.661495	0.00835112	0.0197673	positive	0.704541	0.0273601	0.0339612	positive
81	ATP2C1-0794	0.871132	0.00925375	0.0213324	positive	0.704541	0.0273601	0.0339612	positive
82	ATP2C1-0795	0.693448	0.0193961	0.0370402	positive	0.704541	0.0273601	0.0339612	positive
141	BGN-1274	0.754906	0.013166	0.0279231	positive	0.660141	0.0304946	0.0375757	positive
26	AHCY-2001	0.793068	0.00356417	0.0109025	positive	0.595699	0.0310559	0.0379899	positive
1039	PDCD6-0240	0.904406	0.00165096	0.00640505	positive	0.665366	0.0331295	0.040187	positive
1041	PDCD6-0242	0.908254	0.0025407	0.00857099	positive	0.665366	0.0331295	0.040187	positive
1042	PDCD6-0243	0.824321	0.00475013	0.0129824	positive	0.665366	0.0331295	0.040187	positive
470	DSCAM-1466	0.854718	0.000898124	0.00394638	positive	0.550436	0.033328	0.040187	positive
196	C21ORF2-0475	-0.698321	0.0117879	0.0258268	negative	-0.666287	0.0340906	0.040815	negative
197	C21ORF2-0476	-0.581388	0.0203361	0.0382541	negative	-0.666287	0.0340906	0.040815	negative
1532	ZNF38-0247	0.766643	0.00599167	0.0154216	positive	0.624376	0.034722	0.0412782	positive
1530	ZNF38-0245	0.706971	0.0172328	0.0339246	positive	0.624376	0.034722	0.0412782	positive
1343	SLC27A2-0867	0.595331	0.00964086	0.0217828	positive	0.603808	0.0352974	0.0414264	positive
1344	SLC27A2-0868	0.714128	0.0120395	0.0261619	positive	0.603808	0.0352974	0.0414264	positive
1424	TMEPAI-2074	0.644264	0.0278344	0.0484403	positive	0.631156	0.0353375	0.0414264	positive
786	ITGB2-0507	-0.509177	0.0141462	0.0292227	negative	-0.406377	0.0367743	0.0428135	negative
1172	PTS-0059	-1.07033	0.000339711	0.00219657	negative	0.615266	0.0381465	0.0441069	positive
1173	PTS-0060	0.977122	0.000594025	0.00294488	positive	0.615266	0.0381465	0.0441069	positive
814	KIAA0924-0160	0.738221	0.00929483	0.0213652	positive	0.617216	0.0388175	0.0445773	positive
813	KIAA0924-0159	0.682118	0.0254981	0.045571	positive	0.617216	0.0388175	0.0445773	positive
539	ESR2-1286	-0.800306	0.00305068	0.00966638	negative	-0.575052	0.0403741	0.0460516	negative
546	ESR2-1293	-0.646153	0.0087543	0.0204778	negative	-0.575052	0.0403741	0.0460516	negative
101	ATP6V1G1-0715	0.801957	0.0036066	0.0109064	positive	0.53714	0.0437876	0.0489484	positive
423	DBCCR1-2137	-0.825309	0.0053701	0.0142602	negative	-0.634411	0.0440736	0.0489484	negative
1512	WDR4-0466	0.836781	0.00324691	0.0101666	positive	0.637331	0.0447347	0.0493331	positive
1236	RPL19-0888	1.04003	0.000176541	0.00139016	positive	0.504203	0.0450044	0.0493331	positive
402	CTHRC1-1368	0.859258	0.0033456	0.0103534	positive	0.600306	0.0458609	0.0496537	positive
1361	SOD1-0294	0.962114	0.00105148	0.00449604	positive	0.597863	0.0460479	0.0496537	positive
972	NDUFV2-1437	0.875333	0.00252624	0.00857099	positive	0.596865	0.046214	0.0496537	positive
663	GSTM4-0800	-0.698185	0.0167982	0.0333998	negative	-0.590914	0.0464734	0.0496537	negative
952	MRPL39-0358	0.756847	0.00946458	0.0215684	positive	0.571856	0.0470488	0.0499523	positive
