# Supplementary material for: Profiling alternatively spliced mRNA isoforms for prostate cancer classification
Source: BMC Bioinformatics. 2006 Apr 11;7:202. doi: 10.1186/1471-2105-7-202 (PMC1458362; doi:10.1186/1471-2105-7-202)
Supplement: Additional File 3 — Supplementary table S3. Significant isoforms from those genes that are not significant at overall mRNA level (q-value<0.05). [file 1471-2105-7-202-S3.XLS]

## Sheet: sig isoform,non sig gene
#	Name	log Expr Ratio	pvalue	qvalue	Tumor vs Normal	log Expr Ratio	pvalue	qvalue	Tumor vs Normal
15	ABCG1-1483	0.709974	0.00829991	0.0197047	positive	0.248071	0.439272	0.28521	positive
63	APBA2BP-0014	0.610381	0.0184056	0.0355056	positive	-0.0165627	0.958336	0.449385	negative
67	APBB3-0185	1.01211	0.000195732	0.00148256	positive	-0.0943159	0.743996	0.387641	negative
69	APRT-0856	0.760129	0.0150086	0.0305396	positive	0.58111	0.0679774	0.0667176	positive
75	ARL2BP-0948	0.797075	0.00397447	0.0116641	positive	-0.365382	0.244662	0.18521	negative
98	ATP6AP1-0879	0.834869	0.00537904	0.0142602	positive	0.416962	0.161636	0.131184	positive
104	B3GALT5-0420	0.655882	0.00407636	0.011833	positive	0.0819529	0.765298	0.390307	positive
120	BAX-0116	0.595162	0.00589753	0.0152782	positive	0.153436	0.620336	0.358631	positive
171	BTF3-2036	0.822901	0.00451698	0.0126494	positive	0.348059	0.277991	0.204036	positive
246	CALCR-1180	1.04944	3.75262e-05	0.000523602	positive	-0.210007	0.490667	0.307921	negative
275	CD44-1404	-0.719894	0.0133779	0.0282334	negative	-0.249939	0.418527	0.274913	negative
276	CD44-1570	0.667987	0.0210424	0.039193	positive	-0.249939	0.418527	0.274913	negative
293	CDH1-0019	-0.683166	0.00951713	0.0216262	negative	-0.285127	0.337098	0.233223	negative
373	COPE-2005	0.625823	0.00763697	0.0186887	positive	0.26397	0.371571	0.254122	positive
381	CRSP3-1310	0.741333	0.0126629	0.0270996	positive	-0.168332	0.544182	0.329263	negative
399	CSTB-0431	-0.679665	0.0213917	0.0396578	negative	-0.157611	0.633673	0.358965	negative
409	CXADR-1456	0.720295	0.0231722	0.0426603	positive	0.589372	0.0569464	0.0582622	positive
433	DHX34-2048	0.587214	0.0137501	0.0288439	positive	0.111497	0.721602	0.385491	positive
445	DIP2-0601	0.753879	0.00461636	0.0127842	positive	0.366509	0.214622	0.166963	positive
447	DIP2-0604	0.716475	0.0133833	0.0282334	positive	0.366509	0.214622	0.166963	positive
449	DIP2-1501	0.67298	0.0173571	0.0340243	positive	0.366509	0.214622	0.166963	positive
490	DSCR3-0638	0.569003	0.0258033	0.0458076	positive	-0.100297	0.738859	0.387528	negative
492	DSCR3-1505	0.871918	0.000585242	0.00294488	positive	-0.100297	0.738859	0.387528	negative
494	DSCR5-0682	-0.741866	0.00768141	0.0187398	negative	-0.563876	0.0685447	0.0668854	negative
512	ENTPD5-0870	-0.604883	0.0282582	0.0490705	negative	0.551462	0.059824	0.0598716	positive
577	FGFR3-1076	0.569893	0.0166899	0.0332677	positive	-0.119798	0.674717	0.373444	negative
590	FN1-1408	0.604644	0.029152	0.049968	positive	-0.111883	0.734574	0.387528	negative
608	GABRG2-1389	0.632343	0.0277992	0.0484403	positive	0.201549	0.513334	0.318929	positive
642	GCS1-0897	0.696206	0.00251923	0.00857099	positive	-0.115947	0.682445	0.374765	negative
652	GLUD1-0230	0.68157	0.0180577	0.0350283	positive	0.173054	0.57323	0.339538	positive
675	HDAC9-1230	-0.856285	0.000695803	0.00327447	negative	-0.579453	0.0579479	0.0589296	negative
676	HDAC9-1231	-0.968241	0.000462306	0.00263937	negative	-0.579453	0.0579479	0.0589296	negative
681	HDAC9-1236	-0.836233	0.00251833	0.00857099	negative	-0.579453	0.0579479	0.0589296	negative
691	HMGN1-0374	0.683118	0.0203172	0.0382541	positive	-0.117214	0.683763	0.374765	negative
698	HMGX1-0124	0.86333	0.00705585	0.0176467	positive	0.579179	0.0885285	0.0821137	positive
774	INHBA-1327	0.862651	0.00595867	0.0153865	positive	0.604203	0.0616227	0.0611922	positive
783	ITGB1-0032	0.721939	0.00757322	0.0185899	positive	-0.0904209	0.751791	0.388495	negative
784	ITGB1-0033	-0.680872	0.0176585	0.0343377	negative	-0.0904209	0.751791	0.388495	negative
806	KCNJ15-0405	-0.690232	0.0130443	0.0277391	negative	-0.546767	0.0599382	0.0598716	negative
847	LGALS8-2085	0.671611	0.0156648	0.0315405	positive	-0.152127	0.630941	0.358965	negative
848	LGALS8-2086	0.625107	0.0125071	0.026965	positive	-0.152127	0.630941	0.358965	negative
855	LGALS8-2093	0.982098	0.000146367	0.00125171	positive	-0.152127	0.630941	0.358965	negative
858	LIG3-0167	0.679627	0.0264838	0.0466913	positive	0.466736	0.131684	0.111149	positive
898	MAG-1070	0.589678	0.0105029	0.0233981	positive	0.134786	0.665008	0.371727	positive
899	MAG-1071	0.565272	0.0139427	0.0289526	positive	0.134786	0.665008	0.371727	positive
900	MAG-1072	0.613659	0.0217765	0.0402287	positive	0.134786	0.665008	0.371727	positive
906	MAPT-1060	0.903012	0.00247824	0.00856954	positive	0.0190898	0.954626	0.449385	positive
907	MAPT-1061	-1.05242	0.00021982	0.00161877	negative	0.0190898	0.954626	0.449385	positive
935	MGC4809-2112	-0.823259	0.00777399	0.01885	negative	-0.498731	0.111508	0.0970305	negative
948	MPI-0137	-0.851789	0.000598315	0.00294488	negative	-0.0391063	0.864049	0.427748	negative
994	NOS2A-1082	-0.477904	0.0255698	0.0455842	negative	-0.525935	0.0535439	0.0554532	negative
1025	P5CR2-1214	0.753468	0.00530344	0.0142018	positive	-0.141336	0.67139	0.373444	negative
1032	PAICS-0884	0.82411	0.00755751	0.0185899	positive	0.583637	0.0585872	0.059223	positive
1063	PDIA5-1020	0.810001	0.0101554	0.0228158	positive	0.603536	0.0710256	0.0685142	positive
1065	PDIA5-1022	0.694463	0.0147493	0.0302254	positive	0.603536	0.0710256	0.0685142	positive
1066	PDIA5-1023	0.955996	0.00377464	0.0111613	positive	0.603536	0.0710256	0.0685142	positive
1071	PDXK-0429	0.609996	0.0265359	0.0466913	positive	0.0845124	0.776062	0.39342	positive
1106	POLR2I-0071	0.943956	0.000935167	0.00406424	positive	-0.0463305	0.88225	0.433866	negative
1121	PPM1A-0126	0.611783	0.0271374	0.0476444	positive	0.0558036	0.853115	0.424827	positive
1122	PPM1A-0127	0.532244	0.0285274	0.0492155	positive	0.0558036	0.853115	0.424827	positive
1127	PQBP-0045	0.742201	0.010735	0.023782	positive	0.134076	0.68157	0.374765	positive
1129	PQBP-0047	0.693427	0.0244228	0.0442458	positive	0.134076	0.68157	0.374765	positive
1175	PTTG1IP-0543	0.889555	0.00210436	0.00771263	positive	0.289317	0.359758	0.247884	positive
1178	PWP2H-1478	0.724172	0.00283571	0.00925818	positive	0.0667225	0.754219	0.388495	positive
1183	RAB11A-0890	0.874773	0.00255861	0.00858612	positive	0.517748	0.0793654	0.0745077	positive
1187	RAB2L-0727	0.926732	0.000771765	0.00348978	positive	0.499336	0.0769067	0.0729371	positive
1188	RAB2L-0728	0.816595	0.00448708	0.0126101	positive	0.499336	0.0769067	0.0729371	positive
1207	RFP-0065	0.652374	0.00806855	0.0193205	positive	0.426132	0.127363	0.108042	positive
1208	RFP-0066	0.735747	0.00802569	0.0193205	positive	0.426132	0.127363	0.108042	positive
1213	RNPC2-1216	0.710264	0.00775278	0.01885	positive	0.339996	0.305178	0.215555	positive
1215	RNPC2-1218	0.907557	0.00247356	0.00856954	positive	0.339996	0.305178	0.215555	positive
1217	RNPC2-1220	0.804018	0.00268576	0.00893739	positive	0.339996	0.305178	0.215555	positive
1219	RNPC2-1222	0.761352	0.00805878	0.0193205	positive	0.339996	0.305178	0.215555	positive
1221	RNPC2-1224	0.659756	0.0194209	0.0370402	positive	0.339996	0.305178	0.215555	positive
1222	RNPC2-1225	1.09378	0.000148564	0.00125698	positive	0.339996	0.305178	0.215555	positive
1232	RPL13A-1521	1.03728	0.00038568	0.00234152	positive	0.61959	0.0529756	0.0554532	positive
1280	SAT-0839	1.00355	0.000362231	0.00225069	positive	0.0260939	0.935283	0.447597	positive
1282	SAT-0841	0.678534	0.0151913	0.0307427	positive	0.0260939	0.935283	0.447597	positive
1285	SAT-0844	0.991544	0.000460049	0.00263937	positive	0.0260939	0.935283	0.447597	positive
1286	SDBCAG84-2123	0.828246	0.00221439	0.00789752	positive	0.325999	0.246908	0.186076	positive
1291	SDCCAG10-2134	-0.715706	0.00409153	0.011833	negative	-0.175095	0.569395	0.338454	negative
1293	SEC61G-0738	0.617158	0.0284411	0.0492155	positive	0.440302	0.112815	0.0976647	positive
1315	SFRS10-1126	0.945305	0.000298034	0.00200558	positive	0.310753	0.254178	0.188195	positive
1319	SFRS15-0324	0.706372	0.00977629	0.0220263	positive	0.112243	0.714435	0.384094	positive
1341	SLC25A5-1516	0.644046	0.0256201	0.0455842	positive	0.436687	0.148413	0.122214	positive
1342	SLC25A5-1517	0.627887	0.0192095	0.0368137	positive	0.436687	0.148413	0.122214	positive
1356	SNRP70-1181	0.79802	0.00457549	0.0127272	positive	0.0449419	0.871725	0.430286	positive
1358	SNRPD2-1193	0.737863	0.00795561	0.0192318	positive	0.459575	0.114282	0.0984298	positive
1363	SPARC-1300	0.633622	0.0241463	0.0438448	positive	0.088799	0.755576	0.388495	positive
1394	TAO1-2064	0.742223	0.0085875	0.0201469	positive	-0.181549	0.540646	0.328301	negative
1406	TGM4-2071	-0.979678	0.00190228	0.00720437	negative	-0.301237	0.385758	0.260024	negative
1435	TPTE-0275	0.596659	0.0103509	0.0231894	positive	0.0226873	0.925522	0.447597	positive
1463	TRPM2-0452	0.56352	0.0272832	0.0477949	positive	0.0817412	0.770271	0.391661	positive
1468	TXNIP-1116	1.09198	0.000150462	0.00125963	positive	0.481005	0.143622	0.119223	positive
1471	TXNIP-1119	0.753617	0.0118219	0.0258301	positive	0.481005	0.143622	0.119223	positive
1473	TXNIP-1121	0.846713	0.00218877	0.00789752	positive	0.481005	0.143622	0.119223	positive
1475	TXNIP-1123	0.781912	0.00534394	0.0142602	positive	0.481005	0.143622	0.119223	positive
1492	USP25-0350	0.743615	0.0126755	0.0270996	positive	-0.116891	0.720979	0.385491	negative
1508	VDR-1168	0.714842	0.00936832	0.0214439	positive	0.166387	0.50338	0.314729	positive
1516	WDR9-0403	0.805762	0.00457675	0.0127272	positive	0.0998859	0.729805	0.387421	positive
1518	XBP1-0830	0.947301	0.00219925	0.00789752	positive	0.354995	0.302151	0.215219	positive
